# Supplementary material for: IAG Regulates the Expression of Cytoskeletal Protein-Encoding Genes in Shrimp Testis
Source: Genes (Basel). 2023 Feb 23;14(3):564. doi: 10.3390/genes14030564 (PMC10048434; doi:10.3390/genes14030564)
Supplement: Supplementary file 1 [file genes-14-00564-s001.zip]

Archive with 2 entries (2 files):
- Table S1 Primer sequence information used in the present study.pdf
- Table S2 Differentially expressed genes identified from the transcriptome data.xlsx
