# Supplementary material for: IAG Regulates the Expression of Cytoskeletal Protein-Encoding Genes in Shrimp Testis
Source: Genes (Basel). 2023 Feb 23;14(3):564. doi: 10.3390/genes14030564 (PMC10048434; doi:10.3390/genes14030564)
Supplement: Supplementary file 1 [file genes-14-00564-s001.zip › Table S2 Differentially expressed genes identified from the transcriptome data.xlsx]

## Sheet: Sheet1
id	ICT1	ICT3	IAT1	IAT2	IAT3	ICT1_fpkm	ICT3_fpkm	IAT1_fpkm	IAT2_fpkm	IAT3_fpkm	ICT_mean	IAT_mean	log2(fc)	PValue	FDR	Defination
MSTRG.10252	24	10	82	61	56	3.3	1.32	12.28	9.97	7.91	2.31	10.0533	2.12058	3.89e-05	0.016242	-
MSTRG.107	23.89	93.91	226.44	303.14	118.68	1.83	7.24	19.3	28.4	9.7	4.535	19.1333	2.09099	0.000215581	0.0459274	vitellogenin [Penaeus vannamei]
MSTRG.11170	1188	1663	335	269	707	34.02	45.73	10.45	9.15	20.79	39.875	13.4633	-1.56643	1.88e-05	0.00986512	uncharacterized protein LOC113829645 [Penaeus vannamei]
MSTRG.11262	630	620	204	269	258	110.82	104.73	39.09	56.22	46.6	107.775	47.3033	-1.188	4.84e-05	0.0181848	-
MSTRG.11968	66	97	28	18	26	14.9	21.02	6.88	4.83	6.03	17.96	5.91333	-1.60262	0.000137971	0.0341985	-
MSTRG.15336	11.17	6.05	54.52	31.68	33.22	1.68	0.88	8.95	5.67	5.14	1.28	6.58667	2.36562	7.57e-05	0.0233993	SICAvar type I [Plasmodium knowlesi]
MSTRG.19003	287.39	1922.69	6213.11	4229.18	4235.19	37.07	238.04	864.27	636.58	549.95	137.555	683.6	2.33434	8.36e-05	0.0240011	-
MSTRG.20823	30795	35611	74971	78719	56637	8249.14	9160.01	21874.2	25054	15578	8704.58	20835.4	1.25919	7.89e-05	0.0239229	-
MSTRG.20919	16	49	200	107	115.7	2.52	7.41	34.3	20.02	18.71	4.965	24.3433	2.29224	4.6e-06	0.0041493	-
MSTRG.21032	120.18	375.97	59.35	60.64	80.78	14.17	42.57	7.62	8.5	9.78	28.37	8.63333	-1.7164	5.92e-05	0.0198071	hypothetical protein C7M84_025354 [Penaeus vannamei]
MSTRG.22782	83.09	70.83	24.29	21.93	11.71	5.62	5.04	2.07	1.86	0.79	5.33	1.57333	-1.81279	9.2e-05	0.025682	alpha-crystallin A chain-like [Penaeus vannamei]
MSTRG.22792	132	243	654	239	700	17.55	31.03	94.72	37.76	95.57	24.29	76.0167	1.64595	0.000179335	0.0396577	-
MSTRG.24259	28	13	1	1	0	5.64	2.51	0.22	0.24	0	4.075	0.153333	-4.75765	2.18e-06	0.00246177	-
MSTRG.25610	645.54	219.69	46.83	43.02	161.87	28.68	9.37	2.27	2.27	7.38	19.025	3.97333	-2.25926	2.75e-05	0.0126469	gag-like protein [Penaeus vannamei]
MSTRG.25611	312.46	81.31	34.17	34.98	70.13	25.7	6.42	3.06	3.42	5.92	16.06	4.13333	-1.95696	0.00015203	0.0358634	gag-like protein [Penaeus vannamei]
MSTRG.26754	163.46	403.04	51.34	89.73	85.67	12.08	28.6	4.13	7.88	6.5	20.34	6.17	-1.72064	2.74e-05	0.0126469	myosin heavy chain type 2 [Penaeus vannamei]
MSTRG.27953	187	132	0.07	0.09	0	4.62	3.13	0	0	0	3.875	0	-11.569	4.14e-32	9.34e-28	-
MSTRG.27954	0	0	133.93	128.91	139	0	0	3.61	3.79	3.53	0	3.64333	14.2147	1.04e-29	1.18e-25	-
MSTRG.28400	14	24	3	0	1	2.71	4.33	0.85	0	0.29	3.52	0.38	-3.70748	3.58e-05	0.015548	-
MSTRG.28607	27	50	1	7	0	8	14.22	0.32	2.46	0	11.11	0.926667	-3.58645	1.1e-05	0.00678038	-
MSTRG.28887	87.48	68	218.64	151.27	158.58	13.69	10.9	38.82	30.27	23.51	12.295	30.8667	1.34188	0.000141117	0.0345982	fibroin heavy chain-like [Penaeus vannamei]
MSTRG.28888	88.52	74	185.36	208.73	174.42	14.69	11.79	33.51	41.16	29.72	13.24	34.7967	1.39405	4.07e-05	0.0164003	-
MSTRG.30697	49.97	0	0	0	0	6.79	0	0	0	0	3.395	0	-11.6551	0.000105811	0.0284128	heterogeneous nuclear ribonucleoprotein K-like, partial [Penaeus vannamei]
MSTRG.30935	648.95	1817.79	399.08	321.67	460.08	103.66	280.42	69.42	61.21	75.64	192.04	68.7567	-1.47814	8.09e-05	0.0239229	hypothetical protein C7M84_015614 [Penaeus vannamei]
MSTRG.33337	2.3	1.97	28.07	19.98	13.2	0.13	0.1	1.67	1.3	0.74	0.115	1.23667	3.43658	8.17e-05	0.0239229	leucine-rich repeat-containing protein 40-like [Penaeus vannamei]
MSTRG.33491	304.29	559.58	166.75	104.93	208.67	24.54	43.33	14.65	10.05	17.28	33.935	13.9933	-1.27817	0.000219634	0.0459274	atherin-like [Penaeus vannamei]
MSTRG.33557	5805.37	6331.28	1197.3	2289.53	2628.39	444.58	465.58	99.87	208.32	206.68	455.08	171.623	-1.40688	3.45e-05	0.0152593	myosin light chain alkali-like isoform X4 [Penaeus vannamei]
MSTRG.33707	4.79	2.32	93.52	123.44	40.46	0.74	0.4	18.07	24.87	6.45	0.57	16.4633	4.77799	6.17e-11	1.99e-07	uncharacterized protein LOC113825773 [Penaeus vannamei]
MSTRG.33708	7.21	8.6	105.83	114.12	76.87	0.71	0.82	11.41	13.43	7.82	0.765	10.8867	3.82714	2.05e-13	9.24e-10	Serine/threonine-protein phosphatase 6 regulatory ankyrin repeat subunit A [Stylophora pistillata]
MSTRG.35124	65	27	4	6	3	25.73	9.16	1.79	2.95	1.2	17.445	1.98	-3.22759	1.35e-06	0.00168731	Protein FAM186A [Eumeta japonica]
MSTRG.35140	886	1820	3199	3437	4117.89	96.53	194.37	381.78	449.68	458.45	145.45	429.97	1.5782	6.47e-06	0.00486594	-
MSTRG.35532	10203	16333	30683	29875	30515	1041.39	1600.79	3411.09	3622.95	3198.02	1321.09	3410.69	1.36833	1.41e-05	0.00778431	mucin-5AC-like [Penaeus vannamei]
MSTRG.35590	7	26	73	124	49	0.49	3.12	6	10.61	3.55	1.805	6.72	2.53388	5.16e-05	0.0190621	-
MSTRG.35609	1213.41	2634.8	5512.39	7280.65	4036.81	91.03	189.81	450.45	648.98	310.97	140.42	470.133	1.74328	2.26e-05	0.0110859	bestrophin-2-like [Penaeus vannamei]
MSTRG.35824	0	2.24	15.93	12.89	15.33	0	0.38	3.05	2.69	2.77	0.19	2.83667	3.89539	8.41e-05	0.0240011	-
MSTRG.36387	46.95	21.75	94.27	153.85	121.81	23.14	10.29	50.6	90.08	61.64	16.715	67.44	2.0123	1.14e-05	0.00678038	MAGE-like protein 2 [Penaeus vannamei]
MSTRG.36392	776.81	394.86	1216.76	1623.26	1225.37	151.28	73.84	258.09	375.59	245.03	112.56	292.903	1.37969	0.000222854	0.0461164	MAGE-like protein 2 [Penaeus vannamei]
MSTRG.39226	45.63	16.94	143.01	140.78	111.68	5.74	2.05	19.6	21.05	14.43	3.895	18.36	2.23753	1.58e-06	0.00187215	SICAvar Type I [Plasmodium knowlesi]
MSTRG.39227	1.03	1.03	13.6	14.69	63.55	0.26	0.25	3.79	4.46	16.68	0.255	8.31	5.01266	1.04e-05	0.00678038	-
MSTRG.4135	14117	23322	42384	44256	35185	1491.58	2366.21	4877.71	5555.79	3817.2	1928.89	4750.23	1.30022	9.22e-05	0.025682	-
MSTRG.4494	189.36	402.99	89.03	99.78	111.55	26.52	54.19	13.58	16.6	16.04	40.355	15.4067	-1.38893	9.73e-05	0.0264407	uncharacterized protein LOC113828920 [Penaeus vannamei]
MSTRG.4495	182.64	309.01	86.97	74.22	97.45	25.95	42.03	13.41	12.52	14.17	33.99	13.3667	-1.34519	4.51e-05	0.0172597	uncharacterized protein LOC113828920 [Penaeus vannamei]
MSTRG.4879	1421	1585	469	658	723	106.18	113.72	38.17	58.42	55.47	109.95	50.6867	-1.1172	0.00016924	0.0393544	flightin-like [Penaeus vannamei]
MSTRG.5647	271.43	699.13	143.52	117.86	189.05	17.06	42.2	9.83	8.8	12.2	29.63	10.2767	-1.52791	4.3e-05	0.0167078	Chymotrypsinogen B [Stylophora pistillata]
MSTRG.6323	153	229	34	60	81	41.41	59.52	10.02	19.3	22.51	50.465	17.2767	-1.54652	7.05e-05	0.0220963	myosin heavy chain, muscle-like [Penaeus vannamei]
MSTRG.723	9931	13860	28275	26187	24763	1431.07	1917.85	4437.92	4483.55	3663.99	1674.46	4195.15	1.32503	1.56e-05	0.00835595	-
MSTRG.7853	17	42	92	86	103	1.42	3.37	8.37	8.54	8.84	2.395	8.58333	1.84185	3.18e-05	0.0143324	-
MSTRG.7927	32	29	6	4	7	3.49	3.04	0.71	0.52	0.78	3.265	0.67	-2.28447	0.000152637	0.0358634	PREDICTED: RNA-directed DNA polymerase from mobile element jockey-like, partial [Papilio xuthus]
MSTRG.852	67.26	196.16	328.94	279.93	449.99	4.68	13.1	24.91	23.13	32.13	8.89	26.7233	1.58846	0.000137271	0.0341985	RNA-directed DNA polymerase from mobile element jockey [Stylophora pistillata]
MSTRG.9251	149.4	179.19	330.35	393.23	372.33	2.39	2.75	5.75	7.47	6.11	2.57	6.44333	1.32635	1.96e-05	0.0100603	-
MSTRG.9562	26	139	10	6	13	0.97	4.97	0.41	0.27	0.5	2.97	0.393333	-2.93091	1.09e-05	0.00678038	LOW QUALITY PROTEIN: protein arginine N-methyltransferase 3-like [Penaeus vannamei]
ROT62016.1	8.09	21.68	0	0	1.18	0.55	1.41	0	0	0.08	0.98	0.0266667	-5.12799	2.19e-05	0.0109875	heat shock protein 70 kDa, partial [Cyanagraea praedator]
ROT62232.1	1152.53	1952.6	221.44	413.01	517.24	69.47	113.02	14.54	29.58	32.01	91.245	25.3767	-1.84627	5.31e-07	0.000826007	myosin heavy chain type 1 [Litopenaeus vannamei]
ROT62529.1	104.35	83.83	250.74	341.19	381.44	11.57	8.93	30.29	44.97	43.44	10.25	39.5667	1.94882	1.67e-08	4.7e-05	-
ROT63903.1	2	1	15	36	65	0.18	0.09	1.49	3.9	6.09	0.135	3.82667	4.83333	5.49e-07	0.000826007	PREDICTED: MFS-type transporter SLC18B1-like [Hyalella azteca]
ROT64034.1	16	3	65	38	122	1.5	0.27	6.65	4.24	11.77	0.885	7.55333	3.08885	5.48e-06	0.00425959	Kruppel-like protein, partial [Scylla paramamosain]
ROT64100.1	0	0	44.81	84.91	2	0	0	3.38	6.98	0.14	0	3.5	12.6736	7.31e-06	0.00515407	-
ROT64103.1	3	1	112.11	124.19	2	0.27	0.09	10.86	13.12	0.18	0.18	8.05333	5.51946	5.54e-05	0.0194808	-
ROT64370.1	24	23	5	2	0	4.99	4.59	1.13	0.49	0	4.79	0.54	-3.1435	0.0001145	0.0303844	PREDICTED: peroxisomal sarcosine oxidase isoform X2 [Crassostrea gigas]
ROT64580.1	71	83	17	21	30	7.47	8.39	1.95	2.63	3.24	7.93	2.60667	-1.60587	0.000151371	0.0358634	Flightin-like protein [Daphnia magna]
ROT65787.1	32.84	60.95	3.37	5.56	1.63	1.28	2.28	0.14	0.26	0.07	1.78	0.156667	-3.52275	1.02e-07	0.000208587	Macroglobulin complement-related protein [Daphnia magna]
ROT66108.1	411.01	637.68	109.27	183.66	178.6	46.8	69.72	13.55	24.85	20.88	58.26	19.76	-1.55996	3.03e-06	0.00310422	actin 2 [Penaeus monodon]
ROT66110.1	13.85	179.3	2	10.02	5.08	1.58	19.6	0.25	1.36	0.59	10.59	0.733333	-3.85498	1.01e-05	0.00678038	actin 2 [Penaeus monodon]
ROT66297.1	589	681	1258	1311	1210	80.39	89.25	187.01	212.6	169.57	84.82	189.727	1.16146	9.61e-05	0.0264281	PREDICTED: purine nucleoside phosphorylase-like [Hyalella azteca]
ROT66366.1	337.22	1149.85	229.8	113.22	238.59	59.97	196.36	44.51	23.92	43.57	128.165	37.3333	-1.77936	5.61e-05	0.0194808	-
ROT66720.1	0	136.24	1.51	0	0	0	19.55	0.25	0	0	9.775	0.0833333	-6.9146	4.06e-05	0.0164003	Ethanolamine-phosphate phospho-lyase [Daphnia magna]
ROT67253.1	107	232	390	333	438	16.22	33.76	64.37	59.96	68.15	24.99	64.16	1.36049	0.000142905	0.0346598	PREDICTED: WW domain-binding protein 11 isoform X2 [Plutella xylostella]
ROT68161.1	320.6	714.78	62.53	195.34	154.61	18.7	40.03	3.97	13.53	9.26	29.365	8.92	-1.71845	0.000133516	0.033838	myosin heavy chain type 2 [Litopenaeus vannamei]
ROT68163.1	79.08	212.33	27.08	47.13	44.11	12.84	33.11	4.79	9.09	7.36	22.975	7.08	-1.69827	0.000228927	0.0467096	myosin heavy chain type 2 [Litopenaeus vannamei]
ROT68781.1	32	134	3	1	9	1.1	4.42	0.11	0.04	0.32	2.76	0.156667	-4.14373	3.32e-08	8.32e-05	PREDICTED: serine/threonine-protein phosphatase 6 regulatory ankyrin repeat subunit B-like, partial [Rhagoletis zephyria]
ROT69229.1	694.76	1016.69	95.73	268.35	274.81	79.1	111.16	11.87	36.3	32.13	95.13	26.7667	-1.82943	7.19e-06	0.00515407	actin 2 [Penaeus monodon]
ROT69594.1	1695.95	2326.87	413	797.98	843	257.01	338.6	68.17	143.68	131.17	297.805	114.34	-1.381	5.7e-05	0.0194826	sarcoplasmic calcium-binding protein [Litopenaeus vannamei]
ROT69722.1	8.22	30.82	1.15	1.22	0	0.44	1.6	0.07	0.08	0	1.02	0.05	-4.38642	6.45e-05	0.0210865	pol [Drosophila melanogaster]
ROT70123.1	461	547	105	171	249	41.42	47.19	10.28	18.26	22.97	44.305	17.17	-1.36786	6.95e-05	0.0220869	PREDICTED: chromosome partition protein Smc-like isoform X2 [Hyalella azteca]
ROT71066.1	318	191	19	29	33	47.19	27.22	3.07	5.11	5.03	37.205	4.40333	-3.07924	3.93e-15	2.96e-11	sarcoplasmic calcium-binding protein variant a [Eriocheir sinensis]
ROT72327.1	10	22	63	35	67	0.18	0.39	1.25	0.76	1.26	0.285	1.09	1.93829	0.000229862	0.0467096	Thrombospondin-type laminin G domain and EAR repeat-containing protein [Orchesella cincta]
ROT72475.1	160	171	73	47	63	2.26	2.32	1.12	0.79	0.91	2.29	0.94	-1.28149	0.000132714	0.033838	PREDICTED: uncharacterized protein LOC108674707 [Hyalella azteca]
ROT72503.1	451	870	184	37	48	35.36	65.49	15.71	3.45	3.86	50.425	7.67333	-2.7159	6.26e-07	0.000881814	-
ROT72616.1	128	55	14	12	24	21.44	8.84	2.55	2.39	4.13	15.14	3.02333	-2.32502	5.15e-06	0.00425959	-
ROT73733.1	331	545	959	800	912	18.1	28.62	57.12	51.98	51.21	23.36	53.4367	1.19381	0.00017349	0.0396277	PREDICTED: facilitated trehalose transporter Tret1-2 homolog [Hyalella azteca]
ROT74471.1	5	12	0	0	0	1.82	4.2	0	0	0	3.01	0	-10.0634	0.000219904	0.0459274	Coiled-coil domain-containing protein 12 [Zootermopsis nevadensis]
ROT74725.1	1	4	21.72	24.53	25.32	0.05	0.19	1.19	1.47	1.31	0.12	1.32333	3.42786	4.87e-06	0.00422121	nucleotide-binding and leucine-rich repeat-containing protein [Aulactinia veratra]
ROT74963.1	336	329.59	36	61	108	38.26	36.03	4.46	8.25	12.63	37.145	8.44667	-2.13641	3.87e-08	8.73e-05	actin 2 [Penaeus monodon]
ROT75659.1	49.57	73.67	8.92	11.25	10.25	5.84	8.34	1.15	1.58	1.24	7.09	1.32333	-2.42425	9.74e-07	0.00129265	actin 2 [Penaeus monodon]
ROT75694.1	36128	64506	125329	119737	99869	1570.59	2692.79	5934.45	6184.67	4457.93	2131.69	5525.68	1.37415	5.28e-05	0.0192061	merozoite surface protein 9, partial [Plasmodium cynomolgi]
ROT75800.1	35	34	5	5	6	2.04	1.9	0.32	0.35	0.36	1.97	0.343333	-2.5299	1.4e-05	0.00778431	PREDICTED: nuclear transcription factor Y subunit gamma [Trichogramma pretiosum]
ROT76361.1	1797	2402.59	389	733.37	778	82.72	106.2	19.5	40.11	36.77	94.46	32.1267	-1.55585	4.39e-06	0.00412452	sarco/endoplasmic reticulum Ca2+-ATPase [Litopenaeus vannamei]
ROT76584.1	1086	1295	132	362	479	270.17	309.36	35.77	107	122.36	289.765	88.3767	-1.7133	4.24e-05	0.0167078	myosin light chain 2 [Procambarus clarkii]
ROT76593.1	90	176	339	328	419	8.1	15.22	33.25	35.09	38.74	11.66	35.6933	1.61401	3.27e-06	0.00320785	PREDICTED: facilitated trehalose transporter Tret1 isoform X3 [Diachasma alloeum]
ROT77836.1	70	148	256	252	236	10.76	21.84	42.86	46.02	37.25	16.3	42.0433	1.3667	0.000216527	0.0459274	PREDICTED: methyltransferase-like protein 24 isoform X3 [Aplysia californica]
ROT78241.1	1970.14	1424.2	131.63	463.87	461.99	224.32	155.71	16.32	62.75	54.01	190.015	44.36	-2.0987	2.93e-06	0.00310422	actin 1 [Fenneropenaeus chinensis]
ROT78243.1	175.65	70.74	7.65	17.62	24.92	29.3	11.33	1.39	3.49	4.27	20.315	3.05	-2.7362	3.9e-07	0.000677061	actin 1 [Fenneropenaeus chinensis]
ROT78244.1	123.9	35.45	4.33	7.07	10.68	14.11	3.88	0.54	0.96	1.25	8.995	0.916667	-3.29855	2.71e-07	0.000510069	actin 1 [Fenneropenaeus chinensis]
ROT79165.1	2	2	20	19	25	0.12	0.11	1.29	1.33	1.52	0.115	1.38	3.56119	1.29e-05	0.00747652	-
ROT79671.1	44	63	149	162	117	7.17	9.86	26.46	31.38	19.58	8.515	25.8067	1.59927	2.66e-05	0.0126469	PREDICTED: peroxidase-like [Bemisia tabaci]
ROT80075.1	5	7	19	40	31	0.38	0.51	1.58	3.62	2.42	0.445	2.54	2.5025	0.000213814	0.0459274	PREDICTED: sodium-coupled monocarboxylate transporter 2-like [Limulus polyphemus]
ROT80088.1	1030	940	258	455	431	112.7	98.77	30.75	59.15	48.42	105.735	46.1067	-1.19736	0.000201062	0.0440307	troponin I [Litopenaeus vannamei]
ROT81132.1	2	24.7	0	0	0	0.12	1.44	0	0	0	0.78	0	-10.697	0.000177443	0.0396277	PREDICTED: filaggrin-2-like isoform X3 [Hyalella azteca]
ROT81749.1	26.72	42.12	8.89	2.63	2.49	1.75	2.64	0.63	0.2	0.17	2.195	0.333333	-2.71549	6.61e-05	0.0212982	heat shock protein [Cherax destructor]
ROT82563.1	136	286	60	65	71	3.3	6.66	1.58	1.87	1.77	4.98	1.74	-1.51538	3.88e-05	0.016242	PREDICTED: LOW QUALITY PROTEIN: reelin-like [Limulus polyphemus]
ROT82773.1	35	22	44	181	139.99	7.31	4.41	10.01	44.93	30.03	5.86	28.3233	2.27185	0.000117021	0.0306921	C type lectin containing domain protein [Litopenaeus vannamei]
ROT82946.1	6	74	2	0	1	0.35	4.1	0.13	0	0.06	2.225	0.0633333	-5.18451	5.4e-06	0.00425959	PREDICTED: poly [ADP-ribose] polymerase 12-like [Acropora digitifera]
ROT82947.1	112	410	2	15	15	11.73	41.23	0.23	1.87	1.61	26.48	1.23667	-4.42156	1.87e-12	7.02e-09	PREDICTED: poly [ADP-ribose] polymerase 12-like [Hyalella azteca]
ROT83164.1	9	11	378	80	273	0.93	1.09	42.6	9.83	29	1.01	27.1433	4.74865	1.69e-13	9.24e-10	antilipopolysaccharide factor isoform 5 [Fenneropenaeus chinensis]
ROT83309.1	1723	2029	3819	3871	3626	83.23	94.11	200.93	222.16	179.84	88.67	200.977	1.18053	5.97e-05	0.0198071	PREDICTED: LOW QUALITY PROTEIN: mucin-5AC-like [Lingula anatina]
ROT83485.1	17	13	73	26.46	84.99	0.87	0.64	4.08	1.61	4.48	0.755	3.39	2.16711	0.00017719	0.0396277	PREDICTED: glycine receptor subunit alpha-2-like [Hyalella azteca]
ROT85097.1	478	1090	278	236	339	20.95	45.87	13.27	12.29	15.26	33.41	13.6067	-1.29622	0.000176671	0.0396277	PREDICTED: elastin isoform X4 [Wasmannia auropunctata]
ROT85496.1	206.08	194	60.66	51.53	100.51	9.8	8.86	3.14	2.91	4.91	9.33	3.65333	-1.35195	8.08e-05	0.0239229	-
ROT85610.1	61.46	76.12	11.98	11.37	25.7	20.5	24.39	4.35	4.51	8.8	22.445	5.88667	-1.93243	5.4e-05	0.0193277	PREDICTED: iron-sulfur cluster assembly 1 homolog, mitochondrial-like [Hyalella azteca]
ROT85644.1	8	31	65	65	80	0.95	3.52	8.37	9.13	9.71	2.235	9.07	2.02448	0.00013077	0.033838	PREDICTED: carbohydrate sulfotransferase 1-like [Hyalella azteca]
ROT85808.1	16	8	0	0	0	1.95	0.94	0	0	0	1.445	0	-10.5793	1.14e-05	0.00678038	PREDICTED: beta-1,3-galactosyltransferase 5-like [Lingula anatina]
